# Supplementary material for: Prevalence and Associated Factors of Coexistence of Malnutrition and Sarcopenia in Geriatric Rehabilitation
Source: Nutrients. 2021 Oct 23;13(11):3745. doi: 10.3390/nu13113745 (PMC8620459; doi:10.3390/nu13113745)
Supplement: Supplementary file 1 [file nutrients-13-03745-s001.zip]

Archive with 1 entries (1 files):
- nutrients-1360334-supplementary.pdf
